# Supplementary material for: Physico-Mechanical and Sorption Properties of Wood Treated with Cellulose Nanofibers
Source: Materials (Basel). 2025 Jun 12;18(12):2762. doi: 10.3390/ma18122762 (PMC12195487; doi:10.3390/ma18122762)
Supplement: Supplementary file 1 [file materials-18-02762-s001.zip]

Archive with 1 entries (1 files):
- materials-3616110-supplementary.pdf
